# Supplementary material for: Cholesterol mediated ferroptosis suppression reveals essential roles of Coenzyme Q and squalene
Source: Commun Biol. 2023 Nov 1;6:1108. doi: 10.1038/s42003-023-05477-8 (PMC10620397; doi:10.1038/s42003-023-05477-8)
Supplement: Supplementary file 4 — Supplementary Data 1 [file 42003_2023_5477_MOESM4_ESM.xls]

## Sheet: Fig 1
Figure 1a
		Vehicle			RSL3
	Vehicle	4.2	3.4	2.3	65.64	72.03	68.42
	Lano	3.5	2.1	2.5	66.07	72	80.85
	Latho	3.4	2.6	2.6	64.31	77.98	67.97
	25-HC	2.8	3.7	4.3	80.53	76.24	71.54
	27-HC	2.1	3	3.8	77.31	80.28	78.39
	zymo	2.6	4.3	5.2	79.44	68.35	72.24
	24,25D-Lano	3.8	2.9	3.1	77.24	79.17	84.87
	CH	5.8	3.6	4.1	22.02	31.3	25.07
	Desmo	4.5	2.7	2.3	24.32	26.36	28
	7-DHC	4.8	2.9	2.5	6.16	6.91	7.09
Figure 1d
	RSL3(nM)	Vehicle			CH
	0.1	13.54	12.9	22.22	8.11	6.98	5.36
	10	30.56	11.7	11.7	10.78	9.02	6.82
	50	28.13	23.81	14.04	8.05	6.33	4.84
	100	26.8	24.73	17.17	7.41	6.02	13
	250	46.76	38.24	49.57	14.29	26.42	23.7
	500	80	64.75	84.21	26.47	34.75	34.84
	750	79.03	78.95	78.58	44.96	26.15	37.32
	1000	91.75	106.03	96.43	36.09	32.9	38.22
Figure 1e
	Cys	+	+	-	-	-
	CH	-	+	-	+	-
	Fer-1	-	-	-	-	+
		4.5	1.5	100.9	8.59	0.62
		2.8	3.5	99.11	10.28	1.71
		6.4	4.7	100.59	2.9	2.07
Figure 1g
	Vehicle	CH	Fer-1
	98.9	8.59	0.62
	100.11	10.28	1.71
	102.59	2.9	2.07
Figure 1h
	Erastin	-	-	+	+	+
	CH	-	+	-	+	-
	Fer-1	-	-	-	-	+
		4.52	8.7	91.3	2.33	13.55
		8.57	12.24	90.91	5.71	8.96
		3.48	5.79	88.14	17.78	6.55
Figure 1i
	RSL3	-	-	+	+
	Desmo	-	+	-	+
		2.57	7.58	44	17.24
		5.65	2.46	50.77	11.43
		6.45	5.35	65.63	10.91
Figure 1j
	Cys	+	+	-	-
	Desmo	-	+	-	+
		3.64	2.22	97.69	1.15
		4.26	5.88	92.78	1.85
		2.33	3.77	88.79	2.06
Figure 1k
	Vehicle	Desmo	Fer-1
	44	17.24	6.38
	50.77	11.43	17.54
	65.63	10.91	10.94
Figure 1l
	Erastin	-	-	+	+
	Demo	-	+	-	+
		1.52	8.58	95.52	36.36
		3.08	4.55	96.43	25.49
		5.88	3.33	85.9	21.43

## Sheet: Fig 2
Figure 2a
	RSL3	-	-	+	+
	Ava	-	+	-	+
		3.23	2.5	47.62	26.14
		4	2.78	64.07	23.24
		1.52	4	51.77	30.26
Figure 2b
RSL3	-	-	+	+
MβCD	-	+	-	+
	12.16	10.46	42.75	96.51
	4.36	9.46	46.21	94.74
	2.58	2.45	57.52	92.31
Figure 2c
	RSL3	-	-	+	+
	U18666A	-	+	-	+
		3.25	2.22	22.44	76.67
		5.55	7.45	24.89	58.65
		4.56	5.55	34.65	64.3
Figure 2d
	Vehicle	CH	RSL3	RSL3+CH
	2.82	0.18	72.05	46.52
	2.11	0.01	71.21	56.53
	2.24	0.19	80.03	56.51
Figure 2e
	Vehicle	Desmo	RSL3	RSL3+desmo
	2.82	2.47	72.05	47.74
	2.11	1.99	71.21	58.71
	2.24	2.32	80.03	54.55
Figure 2f
	Tripa (µM)	-	2.5	5	-	2.5	5	-	2.5	5	-	2.5	5
	Desmo	-	-	-	+	+	+	-	-	-	+	+	+
	RSL3	-	-	-	-	-	-	+	+	+	+	+	+
		2.14	2.46	5.46	5.46	1.46	5.46	43.48	46.32	67.5	29.46	18.87	16.67
		3.55	2.45	7.47	2.47	5.46	5.46	61.9	49.62	60.18	22.5	8.65	15.97
		5.47	2.46	8.65	6.46	3.46	7.46	44.83	49.59	74.44	27.03	12.8	19.26
Figure 2h
	Desmo	-	+	-	+	-	+	-	+	-	+	-	+
	RSL3	-	-	-	-	-	-	+	+	+	+	+	+
		4.14	2.25	5.46	5.46	6.46	2.65	64	17.53	76.47	40.43	70.33	14.61
		7.55	5.46	2.56	6.16	4.46	2.15	76.7	14.02	65.82	15.31	68.89	10.81
		5.66	3.46	3.65	4.65	7.46	5.65	47.87	21.64	72.45	7.07	43.68	27.78
Figure 2i
	CH	-	-	+	+	-	-	+	+
	AY9944	-	+	-	+	-	+	-	+
	RSL3	-	-	-	-	+	+	+	+
		2.55	3.45	3.46	4.65	44.64	40.95	10.2	7.04
		3.8	6.46	3.46	6.46	43.22	44.44	9.28	6.9
		7.45	6.46	6.47	2.46	56.84	42.11	8.75	13.58
Figure 2k
	sgDHCR7	-	1	2	-	1	2	-	1	2	-	1	2
	CH	-	-	-	+	+	+	-	-	-	+	+	+
	RSL3	-	-	-	-	-	-	+	+	+	+	+	+
		1.17	2.13	1.46	0.56	1.46	2.46	33.33	12.5	8.86	3.54	2	0.46
		0.46	0.46	2.46	0.46	0.88	2.46	25.16	11.68	12.77	0.8	2	1
		0.79	1.46	1.46	1.46	1.96	0.95	24.51	8.51	9.84	1.77	2	0.46
Figure 2l
	sgDHCR7	-	1	2	-	1	2	-	1	2	-	1	2
	Desmo	-	-	-	+	+	+	-	-	-	+	+	+
	RSL3	-	-	-	-	-	-	+	+	+	+	+	+
		0	0	0.95	0	1.69	0	31.3	9.8	13.01	3.45	1.1	3.16
		0	0	0	0	0	0	28.91	14.41	15.25	2.02	2.3	2.53
		0	0	0	0.86	0	0.81	32.17	14.04	13.16	3	1.9	0

## Sheet: Fig 3
Figure3a
	Vehicle	CH	4-CBA
	123.69	151.5	31.37
	105.69	178.71	32.3
	70.62	138.53	23.33
Figure3b
	Vehicle	CH	Desmo
	118.89	141.05	158.84
	96.88	149.36	235.5
	84.23	160.36	175.02
Figure3c
	CH	-	-	+	+	-	+	-	+
	4-CBA	-	+	-	+	-	-	+	+
	RSL3	-	-	-	-	+	+	+	+
		0	0	1.79	3.13	11.96	1.05	73.17	46.23
		2.11	0	2.41	0	8.7	2.25	96.94	56.9
		4.9	0	5.38	0.97	11.11	1.25	77.89	47.43
Figure3d
	Desmo	-	-	+	+	-	+	-	+
	4-CBA	-	+	-	+	-	-	+	+
	RSL3	-	-	-	-	+	+	+	+
		0	0	3	1.19	16.48	1.25	94.55	52.15
		0	1.22	3.61	1.33	12.79	2.13	85.87	46.7
		0	2.22	3.95	1.06	19.35	2.74	86.46	60.92
Figure3e
	shCOQ2	-	1	2	-	1	2	-	1	2	-	1	2
	CH	-	-	-	+	+	+	-	-	-	+	+	+
		1.25	2.79	1.32	2.46	3.45	2.46	15.38	31	40.78	4.49	21.07	22.7
		2.46	3.46	1.24	1.36	3.49	4.46	9.84	40.26	33.33	2.11	23.18	30
		3.46	3.54	4.46	1.35	1.46	1.46	11.51	45.45	39.42	2.7	20	27.08
Figure3f
	shCOQ2	-	1	2	-	1	2	-	1	2	-	1	2
	Desmo	-	-	-	+	+	+	-	-	-	+	+	+
		1.16	2.46	3.46	1.46	2.46	1.46	9.56	31.47	34.79	1.45	23.33	18.49
		1.46	1.45	3.46	3.46	2.46	3.46	11.47	32.46	30.49	2.53	19.23	17.82
		1.56	3.46	3.46	1.46	4.46	3.46	11.46	34.87	30.85	1.28	22.22	18
Figure3g
	CH	-	-	+	+	-	+	-	+
	BQR	-	+	-	+	-	-	+	+
	RSL3	-	-	-	-	+	+	+	+
		2.55	5.46	7.55	2.65	60.78	22.39	79.52	29.03
		7.46	5.46	2.66	2.46	61.32	36.57	69.41	39.33
		6.45	5.46	5.55	7.43	49.71	26.19	74.6	34.72
Figure3i
		WT		KO		WT		KO
	CH	-	-	+	+	-	+	-	+
	RSL3	-	-	-	-	+	+	+	+
		1.25	3.44	1.32	2.13	16.55	3.98	91.43	70.11
		2.46	3.46	1.23	8.45	14.97	5.23	92.92	59.64
		4.47	5.46	6.46	2.46	16.67	5.46	88	68.57
Figure3j
		WT		KO		WT		KO
	Desmo	-	-	+	+	-	+	-	+
	RSL3	-	-	-	-	+	+	+	+
		1.46	2.46	5.45	2.45	12.41	0.68	72.38	50
		3.56	1.55	2.46	1.46	13.65	0.61	67.54	53.64
		5.46	4.45	1.46	3.46	10.91	1.19	69.92	46.43
Figure3k
	CoQ10	-	+	-	+
	RSL3	-	-	+	+
		3	1	52.89	39.82
		2.14	1.46	56.34	44.81
		1	2	51.12	40.56
Figure3l
	PDSS1	0h	2h	4h	6h
		0.96	1.13	1.16	0.93
		0.96	1.21	1.23	0.93
		1.08	1.17	1.53	1.09
Figure3m
	CoQ2	0h	2h	4h	6h
		0.92	1.22	0.98	1
		0.84	1.16	1.2	1.45
		1.24	0.79	1.43	1.17
Figure3n
	PDSS1	0h	2h	4h	6h
		1.09	0.85	0.88	0.85
		0.99	1.04	1.1	0.74
		1.09	0.85	0.88	0.85
Figure3o
	CoQ2	0h	2h	4h	6h
		0.95	1.22	0.79	1.17
		1.14	1.07	0.92	0.96
		0.91	1.22	0.75	1.17

## Sheet: Fig 4
Figure 4a
		0h			1h-Vehicle			1h-CH			2h-Vehicle			2h-CH			4h-Vehicle			4h-CH			6h-Vehicle			6h-CH
	FDPS	1.11	0.93	0.96	0.85	0.83	0.79	0.82	0.74	0.75	0.85	0.88	0.86	0.97	0.86	0.85	0.81	0.88	0.86	0.89	0.94	0.85	0.8	0.91	0.8	0.86	0.89	0.9
	HMGCR	1.17	0.83	1.01	1.22	1.04	1.35	1.08	0.98	0.99	1.23	1.3	1.24	1.38	1.43	1.2	1.04	1.23	1.11	1.3	1.39	1.25	1.17	1.13	1.16	1.26	1.33	1.32
	HMGCS1	1	1	1.01	0.85	0.85	1.02	1.03	1.03	1.05	1.08	1.08	1.06	1.05	1.05	1.01	0.91	0.91	1.06	0.84	0.84	0.94	0.88	0.88	0.98	0.7	0.9	0.91
	LDLR	1.01	1	1	0.77	0.92	0.92	0.87	1.1	1.1	0.95	1.09	1	0.93	1.05	1.01	0.81	1.03	0.93	0.7	0.75	0.79	0.93	1.09	1	0.6	0.89	0.89
	SQLE	1.01	1	1	0.8	0.95	1.02	0.65	0.82	0.69	0.82	0.91	0.95	0.27	0.4	0.27	0.63	0.94	0.77	0.13	0.2	0.15	0.89	1.13	1.01	0.14	0.2	0.16
Figure 4b
		0h			2h			4h			6h
	SQLE	1.03	0.9	1.08	1.16	1.23	1.12	0.75	0.93	0.75	0.58	0.54	0.54
	FDFT1	0.99	0.96	1.05	0.83	0.89	0.91	0.44	0.46	0.41	0.34	0.36	0.36
	HMGCR	0.94	0.99	1.07	0.88	0.94	0.92	0.47	0.48	0.44	0.36	0.38	0.38
Figure 4c
		0h			1h-Vehicle			1h-CH			2h-Vehicle			2h-CH			4h-Vehicle			4h-CH			6h-Vehicle			6h-CH
	SQLE	1	1.01	1	0.84	0.88	0.89	0.7	0.57	0.68	1.14	0.87	1	0.55	0.47	0.5	0.8	0.85	0.87	0.19	0.16	0.18	0.42	0.62	0.6	0.17	0.12	0.13
Figure 4d
		Vehicle			CH			MG132			MG132+CH			CQ			CQ+CH			3MA			3MA+CH			NH4Cl			NH4Cl+CH
	SQLE	1.01	1.01	1	0	0	0	1.2	0.85	0.95	0.84	0.84	0.98	1.16	0.98	1	0	0	0	1.12	0.95	1	0	0	0	1.01	1.01	1	0	0	0
Figure 4f
		Vehicle						CH
		sgCtrl			sgSQLE-1			sgCtrl			sgSQLE-1
	1	0	1.27	0	0	1.33	0	0	0	0	0	0	0
	50	0	2.47	0	0	1.1	4.26	1.04	2.67	0	0	0	1.44
	100	15.86	3.89	4.4	0	0	1.22	1.05	0	0	0	0	1.33
	250	11.01	17.79	14.16	1.6	3.96	1.21	0	1.06	1.89	1.07	0	3.96
	500	44.93	54.21	59.11	11.01	15.48	16.52	12.95	14.85	16.02	10.71	17.1	17.73
	1000	66.65	70.33	63.58	31.76	36.85	30.08	21.82	29.51	29.92	19.22	19.68	15.73
	2500	113.46	92.61	80.23	38.44	40.75	32.43	27.57	28.73	27.88	27.34	22.27	17.86
	5000	102.33	90.41	91.67	44.43	40.53	40.54	33.5	31.2	27.32	21.43	17.89	23.88
Figure 4h
		siCtrl			siFDFT1-1			siFDFT1-2			siFDFT1-3
	1	12.35	11.15	6.98	6.93	9.52	10.99	11.62	12.69	16.53	8.76	10.43	15.01
	10	11.07	4.96	9.04	4.71	4.44	11.78	10.42	11.35	12.32	0	1.13	7.78
	50	34.07	30.96	27.69	32.46	35.26	30.04	26.51	27.93	29.72	25.95	24.6	36.93
	100	81.22	77.46	77.18	77.07	74.84	78.57	73.93	72.82	74.62	80.19	78.47	81.42
	250	93.21	81.76	78.88	79.91	80.42	80.73	81.1	81.6	81.98	82.56	83.45	86.14
	500	85.16	83.96	84.05	83.38	81.23	80.37	83.67	82.43	84.19	83.32	84.13	87.66
	750	87.03	84	85.05	83.44	83.21	82.19	85.62	84.79	84.54	85.24	85.84	88.53
	1000	91.76	90.01	87.39	86.24	85.93	86.74	87.96	88.98	90.22	90.44	88.46	93.08
Figure 4j
		Vehicle			RSL3
	sgFDFT1	-	1	2	-	1	2
		1.01	0.88	2.46	10.39	10.45	11.63
		2.13	2.46	0.45	10.45	12.31	9.09
		1.46	0.68	0.57	14.63	12.77	9.57
Figure 4k
		Vehicle			RSL3
	CH	-	+	-	+	-	+	-	+
	TAK-475	-	-	+	+	-	-	+	+
		0	0	0	0	16.67	4.04	21.56	16.05
		0	0	1	0	20.75	5.15	18.95	19
		0	0	1	0	17.78	8.77	17.18	15.13
Figure 4l
		Vehicle			RSL3
	sgSQLE	-	+	-	+	-	+	-	+
	TAK-475	-	-	+	+	-	-	+	+
		0	0	0	0	20.67	7.14	24.56	21.07
		0	1.15	0	0	23.75	5.38	23.95	21.24
		0	2.7	1	0	20.78	6.76	20.18	22.29
Figure 4m
		Vehicle										RSL3
	sgFDFT1	-	-	1	2	-	-	1	2	1	2	-	-	1	2	-	-	1	2	1	2
	4-CBA	-	+	-	-	-	+	-	-	-	-	-	+	-	-	-	+	-	-	+	+
	CH	-	-	-	-	+	+	+	+	+	+	-	-	-	-	+	+	+	+	+	+
		2.35	2.35	3.47	3.45	2.12	4.35	1.13	2.56	4.46	2.12	10.39	50.57	10.45	11.63	1.47	20.49	10.05	11.49	55.1	49.21
		1.55	1.36	1.36	3.35	2.46	1.65	4.46	4.46	1.14	2.12	10.45	50.49	12.31	9.09	2.34	26.26	9.99	9.47	54	49.45
		3.47	0.88	1.35	1.13	1.15	3.65	1.46	5.46	1.16	2.16	14.63	58.54	12.77	9.57	1.06	28.24	11.35	10.8	50.56	48.21
Figure 4n
		Vehicle							RSL3
	CH	-	+	-	+	-	+	+	-	+	-	+	-	+	+
	sgFDFT1	-	-	+	+	-	-	+	-	-	+	+	-	-	+
	sgCoQ2	-	-	-	-	+	+	+	-	-	-	-	+	+	+
		0	0	0	0	4.17	1.16	0	15.27	3.37	22.08	12.82	54.29	35.71	53.66
		0	0	0	0	0	0.98	0	14.38	1.85	14.94	13.83	56.86	44.44	42.48
		0	0	0	0	0	0	0	16.67	1.61	14.66	17.91	52.11	38.27	56.82
Figure 4p
		Vehicle								RSL3
	CH	-	-	-	-	+	+	+	+	-	-	-	-	+	+	+	+
	FDFT1 OE	-	+	-	+	-	+	-	+	-	+	-	+	-	+	-	+
	SQLE OE	-	-	+	+	-	-	+	+	-	-	+	+	-	-	+	+
		2.35	3.35	6.47	2.17	3.66	6.55	7.47	4.47	28.7	35.56	35.04	50	2.44	7.89	23.6	34.85
		7.47	2.46	1.46	7.47	3.14	7.46	5.46	6.47	27.03	34.74	24.6	59.21	6.15	5.93	21.74	30.77
		1.46	1.46	5.46	4.47	2.47	2.46	2.47	3.47	33.98	42.86	29.29	64.2	4.46	10.09	22	43.94

## Sheet: Fig 5
Figure 5a
		Normal			Ischemia
	Chow diet	+	-	+	+	-	-	+
	CH diet	-	+	-	-	+	+	-
	TAK	-	-	+	-	-	+	-
	Lipro-1	-	-	-	-	-	-	+
		0.12	1.49	0.33	4.23	0.26	3.57	0.87
		1.11	0.64	0.71	4.32	0.92	2.42	0.97
		1.63	1.68	1.76	4.94	1.06	3.9	1.44
		0.02	1.73	1.61	3.24	0.64	3.23	1.91
		0.73	0.97	1.47	3.52	0.97	5.95	1.16
Figure 5b
		Normal			Ischemia
	Chow diet	+	-	+	+	-	-	+
	CH diet	-	+	-	-	+	+	-
	TAK	-	-	+	-	-	+	-
	Lipro-1	-	-	-	-	-	-	+
		0.48	0.25	0.37	5.56	0.15	7.91	2.19
		0.1	0.39	0.01	6.75	1.24	5.46	0.2
		1.95	1.91	0.63	7.17	1.48	5.72	0.01
		0.53	0.91	0.53	6.84	0.29	3.78	3.38
		0.06	0.58	0.58	6.79	2.14	7.86	1.86
Figure 5c
		Normal			Ischemia
	Chow diet	+	-	+	+	-	-	+
	CH diet	-	+	-	-	+	+	-
	TAK	-	-	+	-	-	+	-
	Lipro-1	-	-	-	-	-	-	+
		0.76	0.46	1.93	19.49	1.02	11.6	2.86
		0.45	1.43	1.37	6.25	0.6	3.91	0.85
		1.62	0.86	1.31	7.96	0.29	2.47	1.57
		1.99	0.65	1.75	25.03	1.18	12.08	2.84
		1.13	1.28	2.32	7.73	1.96	8.83	0.37
Figure 5e
		Normal			Ischemia
	Chow diet	+	-	+	+	-	-	+
	CH diet	-	+	-	-	+	+	-
	TAK	-	-	+	-	-	+	-
	Lipro-1	-	-	-	-	-	-	+
		0	0	0.26	4.84	0.29	1.71	0.39
		0.58	0.12	0.04	3.93	0.95	2.36	0.48
		0	0.68	0.2	4.43	0.46	1.34	0.79
		0.23	0.17	0.03	4.65	0.5	1.88	0
		0.17	0	0.15	2.27	0.02	1.42	0
Figure 5f
		Normal			Ischemia
	Chow diet	+	-	+	+	-	-	+
	CH diet	-	+	-	-	+	+	-
	TAK	-	-	+	-	-	+	-
	Lipro-1	-	-	-	-	-	-	+
		0	0.02	0.2	0.99	0.04	1.64	0
		0	0.17	0.36	1.8	0.05	1.51	0
		0	0.02	0.26	0.64	0.07	2.29	0.04
		0.02	0.2	0.15	1.84	0	2.11	0.04
		0.06	0.15	0.62	1.83	0	1.69	0.05
Figure 5g
		Vehicle			Dox
	Chow diet	+	-	+	+	-	-	+
	CH diet	-	+	-	-	+	+	-
	TAK-475	-	-	+	-	-	+	-
	Fer-1	-	-	-	-	-	-	+
		0.11	1.05	0.33	2.66	0.16	4.14	0.3
		0.77	1.34	0.71	2.14	0.53	3.52	0.58
		1.43	1.62	1.76	3.04	1.1	3.9	1.1
		1.53	0.58	1.61	2.38	1.05	2.95	1.57
		0.53	1.67	1.47	2.19	0.91	3.85	0.96
Figure 5h
		Vehicle			Dox
	Chow diet	+	-	+	+	-	-	+
	CH diet	-	+	-	-	+	+	-
	TAK-475	-	-	+	-	-	+	-
	Fer-1	-	-	-	-	-	-	+
		1.2	1.05	0.37	5.89	1.01	9	2.38
		0.01	0.96	0.63	5.7	3.62	7.95	3.52
		2.05	2.38	0.53	5.66	3.09	8.53	3.95
		1.1	1.1	0.79	6.65	2.62	7.22	4
		0.53	0.72	0.58	6.37	2.9	8.73	4.09
Figure 5i
		Vehicle			Dox
	Chow diet	+	-	+	+	-	-	+
	CH diet	-	+	-	-	+	+	-
	TAK-475	-	-	+	-	-	+	-
	Fer-1	-	-	-	-	-	-	+
		0.93	1.67	1.02	12.67	2.61	12.27	1.38
		1.76	1.18	0.73	38.83	2.76	12.3	1.78
		2.92	5.34	0.56	63.25	2.75	58.1	4.07
		0.64	5.3	0.65	11.57	0.85	49.26	4.34
		1.3	1.37	0.78	16.63	3.15	17.72	3.56
Figure 5k
		Vehicle			Dox
	Chow diet	+	-	+	+	-	-	+
	CH diet	-	+	-	-	+	+	-
	TAK-475	-	-	+	-	-	+	-
	Fer-1	-	-	-	-	-	-	+
		0.07	0.33	0.01	2.65	0.26	2.12	0.23
		0.52	0.11	0.57	2.68	0.35	2.74	0.38
		0.19	0	0.35	1.36	0.28	2.11	0.01
		0	0.33	0.38	0.62	0.18	3.47	0.12
		0.34	0.24	0.33	0.71	0.33	1.93	0.42
Figure 5l
		Vehicle			Dox
	Chow diet	+	-	+	+	-	-	+
	CH diet	-	+	-	-	+	+	-
	TAK-475	-	-	+	-	-	+	-
	Fer-1	-	-	-	-	-	-	+
		0	0.13	0.23	0.62	0	0.59	0
		0.11	0.2	0.14	1	0.03	0.75	0
		0.01	0.32	0.18	1.03	0	1.86	0.11
		0.22	0	0.31	0.46	0.05	1.49	0.22
		0	0.34	0.15	1.24	0	1.08	0.5
